# Supplementary material for: Insights into the Genetic Profile of Two Siblings Affected by Unverricht-Lundborg Disease Using Patient-Derived hiPSCs
Source: Cells. 2022 Nov 4;11(21):3491. doi: 10.3390/cells11213491 (PMC9655992; doi:10.3390/cells11213491)
Supplement: Supplementary file 1 [file cells-11-03491-s001.zip]

Archive with 1 entries (1 files):
- cells-1971365-supplementary.pdf
